# Supplementary material for: Susceptibility toward cefiderocol and sulbactam-durlobactam in extensively drug-resistant Acinetobacter baumannii detected from ICU admission screening in Hanoi, Vietnam, 2023
Source: Microbiol Spectr. 2025 Jun 9;13(7):e00832-25. doi: 10.1128/spectrum.00832-25 (PMC12210873; doi:10.1128/spectrum.00832-25)
Supplement: Dataset S1 — Sequencing statistics, meta data, and antimicrobial susceptibility. [file spectrum.00832-25-s0001.xlsx]

## Sheet: Metadata
Supplemental Dataset S1: Sequencing statistics, meta data and antimicrobial susceptibility
Assembly	contigs	Largest contig	Total length	GC (%)	N50	N90	auN	L50	L90	Avg. coverage depth	MLST(Pasteur)	MLST(Oxford)	K_locus	OC_locus	cluster	infection	outcome	Accession
AB01	90	250469	3922457	38.92	99052	27353	107462	13	44	114	2	195/1816	KL3	OCL1	singleton	yes	transfer	SAMN45229347
AB02	103	227784	3922098	38.95	110184	25655	111638	13	44	109	187	195/1816	KL3	OCL1	singleton	yes	discharge	SAMN45229348
AB03	90	239764	3910664	38.83	106364	27957	105628	14	43	111	2	74-1LV/1806-1LV	KL52	OCL1	singleton	no	dead	SAMN45229349
AB04	94	228970	3916849	38.93	117695	26653	110362	13	43	89	2	195/1816	KL3	OCL1	singleton	no	transfer	SAMN45229350
AB05	55	515525	3898854	39	124073	43859	178978	9	28	125	16	355	KL24	OCL7	singleton	no	discharge	SAMN45229351
AB06	53	363261	3927346	38.94	207079	50570	189457	8	22	170	2	195/1816	KL3	OCL1	singleton	yes	transfer	SAMN45229352
AB07	132	188166	3944983	38.83	68799	18704	78524.5	18	63	108	2	451/1809	KL6	OCL1	singleton	yes	dead	SAMN45229353
AB08	92	250512	3884592	38.92	93646	26961	105469	14	44	89	2	74-1LV/1806-1LV	KL52	OCL1	cluster02	NA	NA	SAMN45229354
AB09	94	250469	3886191	38.92	99177	26840	107026	14	44	113	2	74-1LV/1806-1LV	KL52	OCL1	cluster02	yes	transfer	SAMN45229355
AB10	178	250617	3862829	39.05	46060	12021	66871.3	24	83	104	338-1LV	-	KL229	OCL14	singleton	yes	transfer	SAMN45229356
AB11	107	222248	3956725	38.82	92863	22606	94922.7	15	50	120	2	451/1809	KL6	OCL1	cluster01	yes	transfer	SAMN45229357
AB12	108	193647	3955262	38.82	79970	22781	86461.2	17	53	108	2	451/1809	KL6	OCL1	cluster01	no	dead	SAMN45229358
AB13	80	294813	4063910	39.08	105471	29934	123997	13	41	113	16	355	KL24	OCL2	singleton	no	discharge	SAMN45229359
AB14	133	222142	4007260	38.99	74036	19743	87932.7	17	56	104	164	1418	KL47	OCL13	cluster04	no	transfer	SAMN45229360
AB15	100	265407	3917020	38.91	112719	26460	121450	12	39	54	164	1418	KL47	OCL13	singleton	no	discharge	SAMN45229361
AB16	44	898980	4110198	39.02	653069	465499	630648	3	6	50	164	1418	KL47	OCL13	cluster04	no	discharge	SAMN45229362
AB17	134	229236	4068167	38.82	100438	22168	106728	14	45	56	2	195/801/1816/2326	KL2	OCL1	singleton	yes	transfer	SAMN45229363
AB18	60	345774	3995626	38.85	188421	47665	179905	8	24	52	2	195/1816	KL2	OCL1	singleton	yes	discharge	SAMN45229364
AB19	78	313069	3987968	38.84	110211	37849	127404	12	37	52	2	451/1809	KL6	OCL1	cluster01	NA	NA	SAMN45229365
AB20	84	201807	3939873	39.11	86048	26451	92695.5	16	47	51	16	355	KL24	OCL2	singleton	no	transfer	SAMN45229366
AB21	67	273006	3950090	38.93	162549	40264	152622	10	28	49	2	195/1816	KL3	OCL1	cluster03	no	discharge	SAMN45229367
AB22	153	222915	4045953	38.95	72935	22818	95807	16	53	51	2	195/1816	KL2	OCL1	singleton	no	dead	SAMN45229368
AB23	142	242550	4056220	39.01	90445	19932	104346	14	49	51	164	1418	KL47	OCL13	cluster04	no	transfer	SAMN45229369
AB24	83	293072	3977144	38.95	169860	40264	162335	9	27	51	2	195/1816	KL3	OCL1	singleton	no	discharge	SAMN45229370
AB25	65	273006	3950093	38.93	168280	40264	157439	10	27	99	2	195/1816	KL3	OCL1	cluster03	NA	NA	SAMN45229371
AB26	101	252628	3960795	38.89	98774	25400	111764	13	42	50	571-1LV	804-1LV	KL10	OCL1	singleton	no	transfer	SAMN45229372
AB27	73	293072	3993069	38.96	128767	38632	146938	10	32	49	2	195/1816	KL2	OCL1	singleton	yes	dead	SAMN45229373
AB28	81	313088	3989595	38.84	110212	28807	121915	12	39	39	2	451/1809	KL6	OCL1	cluster01	no	discharge	SAMN45229374
AB29	86	313069	3987217	38.84	110211	27830	124412	12	39	44	2	451/1809	KL6	OCL1	cluster01	yes	dead	SAMN45229375
AB30	59	293171	3985268	38.83	184826	48247	174024	9	24	45	2	872/872-1LV	KL116	OCL1	singleton	no	transfer	SAMN45229376
AB31	116	222551	3915896	38.89	74422	16329	81923.9	18	54	70	2	2879/1806-1LV	KL40	OCL1	singleton	no	transfer	SAMN45229377

## Sheet: AMR
sample	(Bla)BlaA1	(Bla)BlaA2	(Bla)Mbl	(Bla)Zn-dependent_hydrolase	(Bla)blaTEM-1D	AbaF	AbaQ	AmvA	LpsB	abeM	abeS	adeABC	adeR	adeS	adeFGH	adeL	adeIJK	adeN	(AGly)strA	aac(3)-IId	ant(2'')-Ia	ant(3'')-IIa	aph(3')-Ia	aph(3')-VI	aph(3')-VIb	aph(6)-Id	armA	blaADC-152	blaADC-169	blaADC-198	blaADC-199	blaADC-279	blaADC-52	blaADC-73	blaNDM-1	blaOXA-120	blaOXA-23	blaOXA-402	blaOXA-58	blaOXA-66	blaOXA-91	blaPER-1	ble-MBL	mph(E)	msr(E)	qacEdelta1	sul1_5	sul2	tet(39)
AB01	1	1	1	1	0	1	1	1	1	1	1	1	1	1	1	1	1	1	1	0	0	1	0	0	0	1	1	0	0	0	0	0	0	1	0	0	1	0	0	1	0	0	0	1	1	0	0	1	0
AB02	1	1	1	1	1	1	1	1	1	1	1	1	1	1	1	1	1	1	1	0	0	1	1	0	0	1	1	0	0	0	0	0	0	1	0	0	1	0	0	1	0	0	0	1	1	0	0	1	0
AB03	1	1	1	1	1	1	1	1	1	1	1	1	1	1	1	1	1	1	1	0	0	1	0	0	0	1	1	0	0	0	0	0	0	1	0	0	1	0	0	1	0	0	0	1	1	0	0	1	0
AB04	1	1	1	1	0	1	1	1	1	1	1	1	1	1	1	1	1	1	1	0	0	1	0	0	0	1	1	0	0	0	0	0	0	1	0	0	1	0	0	1	0	0	0	1	1	0	0	1	0
AB05	1	1	1	1	0	1	1	1	1	1	1	1	1	1	1	1	1	1	0	0	0	1	0	0	0	0	0	0	1	0	0	0	0	0	1	0	0	1	0	0	0	0	1	0	0	0	0	0	1
AB06	1	1	1	1	1	1	1	1	1	1	1	1	1	1	1	1	1	1	1	0	0	1	1	0	0	1	1	0	0	0	0	0	0	1	0	0	1	0	0	1	0	0	0	1	1	0	0	1	0
AB07	1	1	1	1	1	1	1	1	1	1	1	1	1	1	1	1	1	1	1	0	0	1	0	0	0	1	1	0	0	0	0	0	0	1	0	0	1	0	0	1	0	0	0	1	1	0	0	0	0
AB08	1	1	1	1	1	1	1	1	1	1	1	1	1	1	1	1	1	1	1	0	0	1	0	0	0	1	1	0	0	0	0	0	0	1	0	0	1	0	0	1	0	0	0	1	1	0	0	1	0
AB09	1	1	1	1	1	1	1	1	1	1	1	1	1	1	1	1	1	1	1	0	0	1	0	0	0	1	1	0	0	0	0	0	0	1	0	0	1	0	0	1	0	0	0	1	1	0	0	1	0
AB10	1	0	1	1	0	1	1	1	1	1	1	0	1	1	1	1	1	1	1	1	0	1	0	0	1	1	0	0	0	0	0	1	0	0	0	1	1	0	1	0	0	1	0	1	1	0	0	1	1
AB11	1	1	1	1	1	1	1	1	1	1	1	1	1	1	1	1	1	1	1	0	0	1	1	0	0	1	1	0	0	0	0	0	0	1	0	0	1	0	0	1	0	0	0	1	1	0	0	0	0
AB12	1	1	1	1	1	1	1	1	1	1	1	1	1	1	1	1	1	1	1	0	0	1	1	0	0	1	1	0	0	0	0	0	0	1	0	0	1	0	0	1	0	0	0	1	1	0	0	0	0
AB13	1	1	1	1	0	1	1	1	1	1	1	1	1	1	1	1	1	1	0	1	0	1	0	1	0	0	0	0	1	0	0	0	0	0	1	0	0	1	1	0	0	0	1	1	1	0	0	1	1
AB14	1	1	1	1	0	1	1	1	1	1	1	1	0	0	1	1	1	1	0	0	1	1	0	1	0	0	0	0	0	0	0	0	1	0	0	0	1	0	0	0	1	0	0	0	0	0	0	1	1
AB15	1	1	1	1	0	1	1	1	1	1	1	1	0	0	1	1	1	1	0	0	0	1	0	1	0	0	0	0	0	0	1	0	1	0	0	0	1	0	0	0	1	0	0	0	0	0	0	0	1
AB16	1	1	1	1	0	1	1	1	1	1	1	1	0	0	1	1	1	1	0	0	1	1	0	1	0	0	0	0	0	0	1	0	1	0	0	0	1	0	0	0	1	0	0	0	0	0	0	1	0
AB17	1	1	1	1	1	1	1	1	1	1	1	1	1	1	1	1	1	1	1	0	0	1	1	0	0	1	1	0	0	0	0	0	0	1	0	0	1	0	0	1	0	0	0	1	1	0	0	1	0
AB18	1	1	1	1	1	1	1	1	1	1	1	1	1	1	1	1	1	1	1	0	0	1	1	0	0	1	1	0	0	0	0	0	0	1	0	0	1	0	0	1	0	0	0	1	1	0	0	1	0
AB19	1	1	1	1	1	1	1	1	1	1	1	1	1	1	1	1	1	1	1	0	0	1	1	0	0	1	1	0	0	0	0	0	0	1	0	0	1	0	0	1	0	0	0	1	1	0	0	0	0
AB20	1	1	1	1	0	0	1	1	1	1	1	1	1	1	1	1	1	1	0	1	0	1	0	0	0	0	0	0	1	0	0	0	0	0	1	0	0	1	1	0	0	0	1	1	1	0	0	1	1
AB21	1	1	1	1	0	1	1	1	1	1	1	1	1	1	1	1	1	1	1	0	0	1	0	0	0	1	1	0	0	0	0	0	0	1	0	0	1	0	0	1	0	0	0	1	1	0	0	1	0
AB22	1	1	1	1	1	1	1	1	1	1	1	1	1	1	1	1	1	1	1	0	0	1	1	0	0	1	1	0	0	0	0	0	0	1	0	0	1	0	0	1	0	0	0	1	1	0	0	1	0
AB23	1	1	1	1	0	1	1	1	1	1	1	1	0	0	1	1	1	1	0	0	1	1	0	1	0	0	0	1	0	0	1	0	0	0	0	0	1	0	0	0	1	0	0	0	0	0	0	1	0
AB24	1	1	1	1	1	1	1	1	1	1	1	1	1	1	1	1	1	1	1	0	0	1	1	0	0	1	1	0	0	0	0	0	0	1	0	0	1	0	0	1	0	0	0	1	1	0	0	1	0
AB25	1	1	1	1	0	1	1	1	1	1	1	1	1	1	1	1	1	1	1	0	0	1	0	0	0	1	1	0	0	0	0	0	0	1	0	0	1	0	0	1	0	0	0	1	1	0	0	1	0
AB26	0	1	1	1	1	1	1	1	1	1	1	1	1	1	1	1	1	1	0	0	0	1	0	0	0	0	1	0	0	1	0	0	0	0	0	0	1	0	0	1	0	0	0	1	1	1	1	0	0
AB27	1	1	1	1	1	1	1	1	1	1	1	1	1	1	1	1	1	1	1	0	0	1	1	0	0	1	1	0	0	0	0	0	0	1	0	0	1	0	0	1	0	0	0	1	1	0	0	1	0
AB28	1	1	1	1	1	1	1	1	1	1	1	1	1	1	1	1	1	1	1	0	0	1	1	0	0	1	1	0	0	0	0	0	0	1	0	0	1	0	0	1	0	0	0	1	1	0	0	0	0
AB29	1	1	1	1	1	1	1	1	1	1	1	1	1	1	1	1	1	1	1	0	0	1	1	0	0	1	1	0	0	0	0	0	0	1	0	0	1	0	0	1	0	0	0	1	1	0	0	0	0
AB30	1	1	1	1	1	1	1	1	1	1	1	1	1	1	1	1	1	1	1	0	0	1	1	0	0	1	1	0	0	0	0	0	0	1	0	0	1	0	0	1	0	0	0	1	1	0	0	1	0
AB31	1	1	1	1	1	1	1	1	1	1	1	1	1	1	1	1	1	1	1	0	0	1	1	0	0	1	1	0	0	0	0	0	0	1	0	0	1	0	0	1	0	0	0	1	1	0	0	0	0
[truncated: 4 more columns]

## Sheet: VFDB
sample	A1S_0051	A1S_0052	A1S_0053	A1S_0054	A1S_0055	A1S_0056	A1S_0057	A1S_0058	A1S_0059	A1S_0060	AB57_RS00470	AB57_RS00525	AB57_RS00530	AB57_RS00535	AB57_RS05095	AB57_RS05100	AB57_RS05105	AB57_RS05115	AB57_RS05120	AB57_RS05125	AB57_RS05140	ABAYE_RS02125	ABBFA_RS17110	ABBFA_RS17115	ABD1_RS04515	ABK1_RS00440	ABK1_RS00445	ABK1_RS00450	ABK1_RS00490	ABK1_RS00495	ABK1_RS00500	ABK1_RS00505	ABK1_RS00525	ABK1_RS00535	ABK1_RS00550	ABK1_RS04740	ABSDF_RS00395	ABSDF_RS00400	ABSDF_RS10825	ABTW07_0098	ACICU_RS00395	ACICU_RS00400	ACICU_RS00405	ACICU_RS00445	ACICU_RS00450	ACICU_RS00455*	ACICU_RS00460	ACICU_RS00465	ACICU_RS00470*
AB01	1	1	1	1	1	1	1	1	1	1	0	0	0	0	1	1	1	1	1	1	1	0	0	0	0	0	0	0	0	0	0	0	0	1	0	0	0	0	0	0	1	0	0	0	0	0	0	0	0
AB02	1	1	1	1	1	1	1	1	1	1	0	0	0	0	1	1	1	1	1	1	1	0	0	0	0	0	0	0	0	0	0	0	0	1	0	0	0	0	0	0	1	0	0	0	0	0	0	0	0
AB03	0	0	0	0	0	0	0	0	0	0	0	0	0	0	1	1	1	1	1	1	1	0	0	0	0	0	0	0	0	0	0	0	0	0	0	0	0	0	0	0	0	0	0	0	0	0	0	0	0
AB04	1	1	1	1	1	1	1	1	1	1	0	0	0	0	1	1	1	1	1	1	1	0	0	0	0	0	0	0	0	0	0	0	0	1	0	0	0	0	0	0	1	0	0	0	0	0	0	0	0
AB05	0	0	0	0	0	0	0	0	0	0	0	0	0	0	0	0	0	0	0	0	0	0	0	0	1	0	0	0	0	0	0	0	0	0	0	1	0	1	0	0	0	0	0	0	0	0	0	0	0
AB06	1	1	1	1	1	1	1	1	1	1	0	0	0	0	1	1	1	1	1	1	1	0	0	0	0	0	0	0	0	0	0	0	0	1	0	0	0	0	0	0	1	0	0	0	0	0	0	0	0
AB07	0	0	0	0	0	0	0	0	0	0	0	0	0	0	1	1	1	1	1	1	1	0	0	0	0	1	1	1	1	1	1	1	1	1	1	0	0	0	0	0	0	0	0	0	0	0	0	0	1
AB08	0	0	0	0	0	0	0	0	0	0	0	0	0	0	1	1	1	1	1	1	1	0	0	0	0	0	0	0	0	0	0	0	0	0	0	0	0	0	0	0	0	0	0	0	0	0	0	0	0
AB09	0	0	0	0	0	0	0	0	0	0	0	0	0	0	1	1	1	1	1	1	1	0	0	0	0	0	0	0	0	0	0	0	0	0	0	0	0	0	0	0	0	0	0	0	0	0	0	0	0
AB10	0	0	0	0	0	0	0	0	0	0	0	0	0	0	0	0	0	0	0	0	0	1	0	0	0	0	0	0	0	0	0	0	0	0	0	0	0	0	0	0	0	0	0	0	0	0	0	0	0
AB11	0	0	0	0	0	0	0	0	0	0	0	0	0	0	1	1	1	1	1	1	1	0	0	0	0	1	1	1	1	1	1	1	1	1	1	0	0	0	0	0	0	0	0	0	0	0	0	0	1
AB12	0	0	0	0	0	0	0	0	0	0	0	0	0	0	1	1	1	1	1	1	1	0	0	0	0	1	1	1	1	1	1	1	1	1	1	0	0	0	0	0	0	0	0	0	0	0	0	0	1
AB13	0	0	0	0	0	0	0	0	0	0	0	0	0	0	0	0	0	0	0	0	0	0	0	0	1	0	0	0	0	0	0	0	0	0	0	1	0	1	0	0	0	0	0	0	0	0	0	0	0
AB14	0	0	0	0	0	0	0	0	0	0	0	0	0	0	1	1	1	1	1	1	0	0	0	0	0	0	0	0	0	0	0	0	0	0	0	0	0	1	1	0	0	0	0	0	0	0	0	0	0
AB15	0	0	0	0	0	0	0	0	0	0	0	0	0	0	1	1	1	1	1	1	0	0	0	0	0	0	0	0	0	0	0	0	0	0	0	0	0	1	1	0	0	0	0	0	0	0	0	0	0
AB16	0	0	0	0	0	0	0	0	0	0	0	0	0	0	1	1	1	1	1	1	0	0	0	0	0	0	0	0	0	0	0	0	0	0	0	0	0	1	1	0	0	0	0	0	0	0	0	0	0
AB17	1	0	0	0	0	0	0	0	0	0	0	0	0	0	1	1	1	1	1	1	1	0	0	0	0	0	0	0	0	0	0	0	0	1	0	0	0	0	0	0	1	1	1	1	1	1	1	1	1
AB18	0	0	0	0	0	0	0	0	0	0	0	0	0	0	1	1	1	1	1	1	1	0	0	0	0	0	0	0	0	0	0	0	0	1	0	0	0	0	0	0	1	1	1	1	1	1	1	1	1
AB19	0	0	0	0	0	0	0	0	0	0	0	0	0	0	1	1	1	1	1	1	1	0	0	0	0	1	1	1	1	1	1	1	1	1	1	0	0	0	0	0	0	0	0	0	0	0	0	0	1
AB20	0	0	0	0	0	0	0	0	0	0	0	0	0	0	0	0	0	0	0	0	0	0	0	0	1	0	0	0	0	0	0	0	0	0	0	1	0	1	0	0	0	0	0	0	0	0	0	0	0
AB21	1	1	1	1	1	1	1	1	1	1	0	0	0	0	1	1	1	1	1	1	1	0	0	0	0	0	0	0	0	0	0	0	0	1	0	0	0	0	0	0	1	0	0	0	0	0	0	0	0
AB22	1	1	1	1	1	1	1	1	1	1	0	0	0	0	1	1	1	1	1	1	1	0	0	0	0	0	0	0	0	0	0	0	0	1	0	0	0	0	0	0	1	1	1	1	1	1	1	1	1
AB23	0	0	0	0	0	0	0	0	0	0	0	0	0	0	1	1	1	1	1	1	0	0	0	0	0	0	0	0	0	0	0	0	0	0	0	0	0	1	1	0	0	0	0	0	0	0	0	0	0
AB24	1	1	1	1	1	1	1	1	1	1	0	0	0	0	1	1	1	1	1	1	1	0	0	0	0	0	0	0	0	0	0	0	0	1	0	0	0	0	0	0	1	0	0	0	0	0	0	0	0
AB25	1	1	1	1	1	1	1	1	1	1	0	0	0	0	1	1	1	1	1	1	1	0	0	0	0	0	0	0	0	0	0	0	0	1	0	0	0	0	0	0	1	0	0	0	0	0	0	0	0
AB26	0	0	0	0	0	0	0	0	0	0	0	0	0	0	1	1	1	1	1	1	1	0	0	0	0	0	0	0	0	0	0	0	0	1	0	0	0	0	0	0	0	0	0	0	0	0	0	0	0
AB27	0	0	0	0	0	0	0	0	0	0	0	0	0	0	1	1	1	1	1	1	1	0	0	0	0	0	0	0	0	0	0	0	0	1	0	0	0	0	0	0	1	1	1	1	1	1	1	1	1
AB28	0	0	0	0	0	0	0	0	0	0	0	0	0	0	1	1	1	1	1	1	1	0	0	0	0	1	1	1	1	1	1	1	1	1	1	0	0	0	0	0	0	0	0	0	0	0	0	0	1
AB29	0	0	0	0	0	0	0	0	0	0	0	0	0	0	1	1	1	1	1	1	1	0	0	0	0	1	1	1	1	1	1	1	1	1	1	0	0	0	0	0	0	0	0	0	0	0	0	0	1
AB30	0	0	0	0	0	0	0	0	0	0	0	0	0	0	1	1	1	1	1	1	1	0	0	0	0	0	0	0	0	0	0	0	0	0	0	0	1	0	0	1	0	0	0	0	0	0	0	0	0
AB31	0	0	0	0	0	0	0	0	0	0	1	1	1	1	1	1	1	1	1	1	1	0	1	1	0	0	0	0	0	0	0	0	0	0	0	0	0	0	0	0	0	0	0	0	0	0	0	0	0
[truncated: 62 more columns]
